# Supplementary material for: IAVRS—International Affective Virtual Reality System: Psychometric Assessment of 360° Images by Using Psychophysiological Data
Source: Sensors (Basel). 2024 Jun 28;24(13):4204. doi: 10.3390/s24134204 (PMC11244389; doi:10.3390/s24134204)
Supplement: Supplementary file 1 [file sensors-24-04204-s001.zip]

Archive with 1 entries (1 files):
- sensors-3005180-supplementary.xlsx
