# Supplementary material for: IAVRS—International Affective Virtual Reality System: Psychometric Assessment of 360° Images by Using Psychophysiological Data
Source: Sensors (Basel). 2024 Jun 28;24(13):4204. doi: 10.3390/s24134204 (PMC11244389; doi:10.3390/s24134204)
Supplement: Supplementary file 1 [file sensors-24-04204-s001.zip › sensors-3005180-supplementary.xlsx]

## Sheet: Medie e deviazioni standard
IAVRS	VALENCE	AROUSAL	DOMINANCE	SOP	EMOTION	GSR_mean (sd)	EMG1 mean freq_mean (sd)	EMG2 mean freq_mean (sd)	EMG1 ampl_mean (sd)	EMG2 ampl_mean (sd)	HR_BVP_mean (sd)	Pupil_dx_mean (sd)	Pupil_sx_mean (sd)	Head_x_mean (sd)	Head_y_mean (sd)	Head_z_mean (sd)	Head_w_mean (sd)
1	4,07 (0,73)	2,21 (0,89)	4,29 (0,47)	5,14 (1,35)	Calm	3,37 (1,97)	59,94 (3,46)	63,18 (3,47)	12,58 (11,09)	17,734 (20,44)	84,27 (17,48)	3,58 (0,38)	3,49 (0,42)	0 (0,03)	0,28 (0,11)	0,01 (0,03)	0,7 (0,11)
2	4,62 (0,65)	3,62 (0,77)	3,62 (1,26)	5,54 (1,33)	Awed	22,92 (66,05)	60,07 (2,99)	62,98 (4,62)	16,13 (10,60)	22,32 (26,37)	87,33 (15,36)	3,14 (0,44)	3,12 (0,28)	-0,03 (0,05)	0,21 (0,17)	0,03 (0,04)	0,63 (0,09)
3	4,27 (0,88)	3,2 (1,08)	3,4 (1,12)	4,8 (1,52)	Awed	3,74 (2,19)	60,52 (3,94)	59,79 (4,98)	12,77 (6,85)	10,09 (5,43)	82,21 (11,71)	3,1 (0,56)	3,07 (0,41)	-0,02 (0,05)	0,27 (0,16)	0,03 (0,03)	0,62 (0,12)
4	4,06 (0,66)	2,65 (0,93)	3,94 (0,83)	5 (1,06)	Enjoyed	2,89 (1,26)	61,01 (3,16)	61,88 (5,01)	20,59 (19,30)	11,99 (14,23)	87,04 (14,15)	3,27 (0,39)	3,27 (0,22)	-0,03 (0,06)	0,21 (0,1)	0 (0,04)	0,68 (0,1)
5	3,93 (1,07)	2,93 (0,92)	3,5 (0,94)	5,5 (1,22)	Calm	3,34 (2,08)	61,46 (2,77)	60,73 (4,27)	12,57 (10,16)	16,68 (16,63)	84,15 (10,26)	3,37 (0,54)	3,29 (0,4)	0,03 (0,05)	0,23 (0,17)	-0,03 (0,03)	0,66 (0,07)
6	4,54 (0,66)	3,15 (1,14)	3,92 (0,76)	5,15 (1,46)	Awes/enjoyed	20,58 (63,7)	60,19 (2,97)	62,18 (3,28)	29,89 (40,51)	18,45 (22,41)	86,79 (15,38)	3,38 (0,68)	3,29 (0,46)	0,08 (0,04)	0,2 (0,11)	-0,02 (0,04)	0,68 (0,09)
7	3,93 (0,8)	2,87 (1,13)	3,53 (0,83)	4,87 (1,25)	Calm	18,74 (59,18)	60,91 (4)	61,66 (2,73)	11,01 (7,20)	13,41 (17,55)	85,95 (16,94)	3,28 (0,65)	3,28 (0,58)	0,08 (0,05)	0,21 (0,11)	-0,03 (0,04)	0,66 (0,09)
8	3,79 (0,7)	2,86 (0,77)	3,5 (0,94)	4,64 (0,84)	Awed	3,79 (2,39)	61,06 (4,57)	62,12 (4,65)	13,75 (9,42)	14,37 (17,75)	89,12 (14,62)	3,02 (0,43)	3,05 (0,35)	-0,05 (0,04)	0,19 (0,14)	-0,01 (0,02)	0,58 (0,16)
9	4,46 (0,52)	3,15 (1,34)	4,46 (0,66)	5,85 (1,14)	Awed	3,43 (1,73)	60,43 (4,55)	62,89 (3,99)	20,78 (10,39)	20,01 (18,68)	87,62 (16,97)	3,44 (0,42)	3,38 (0,41)	-0,05 (0,06)	0,26 (0,1)	0,02 (0,03)	0,72 (0,08)
10	3,21 (0,97)	2,79 (0,8)	3,43 (0,94)	4,14 (1,79)	Enjoyed/Anxious/Concentrated	3,51 (2,41)	61,34 (2,81)	60,56 (4,97)	16,85 (9,28)	16,03 (22,86)	83,7 (17,01)	3,39 (0,39)	3,44 (0,36)	-0,07 (0,06)	0,43 (0,17)	0,06 (0,06)	0,48 (0,18)
11	3,93 (0,83)	2,64 (0,84)	3,71 (1,14)	4,5 (1,22)	Enjoyed	4,52 (3,11)	58,91 (3,13)	61 (3,49)	29,79 (23,69)	16,55 (21,99)	84,36 (17,1)	3,95 (0,4)	3,96 (0,4)	-0,06 (0,04)	0,22 (0,15)	0,03 (0,03)	0,66 (0,11)
12	3,08 (1,04)	2,92 (1,04)	3,54 (1,05)	4,38 (1,5)	Scared	3,58 (2,32)	62,39 (2,89)	62,41 (1,43)	16,627 (13,68)	19,15 (21,80)	81,84 (10,22)	3,98 (0,61)	4,03 (0,57)	0,03 (0,06)	0,18 (0,07)	-0,01 (0,04)	0,62 (0,1)
13	4,08 (0,79)	3,25 (1,14)	4,08 (1)	4,83 (1,47)	Awed	3,85 (1,8)	59,89 (1,16)	61,4 (4,08)	16,17 (8,91)	14,93 (18,86)	86,74 (28,86)	3,47 (0,28)	3,47 (0,23)	0,03 (0,06)	0,4 (0,17)	-0,03 (0,03)	0,56 (0,15)
14	4,43 (0,65)	3,57 (0,85)	3,86 (1,17)	5,21 (1,12)	Awed	3,19 (2,81)	60,3 (2,31)	60,34 (3,44)	15,64 (9,80)	27,45 (29,58)	86,08 (12,65)	3,57 (0,42)	3,5 (0,41)	0,02 (0,04)	0,32 (0,14)	-0,03 (0,04)	0,55 (0,13)
15	4,15 (0,99)	3,46 (0,97)	3,69 (1,03)	4,62 (1,39)	Awed	3,94 (2,27)	62,41 (3,99)	64,08 (4,04)	20,85 (15,28)	15,72 (14,74)	85,27 (16,22)	3,34 (0,51)	3,34 (0,48)	-0,09 (0,09)	0,12 (0,11)	0 (0,03)	0,76 (0,06)
16	2,62 (0,51)	3,08 (1,04)	3,46 (1,13)	4,08 (0,95)	Anxious/Scared	3,73 (2,54)	59,94 (3,22)	59,28 (6,48)	46,03 (87,75)	14,37 (20,52)	88,93 (16,37)	4,29 (0,66)	4,32 (0,58)	-0,02 (0,03)	0,28 (0,15)	0 (0,03)	0,63 (0,17)
17	2,58 (0,51)	2,54 (0,78)	3,54 (0,97)	4,15 (1,57)	Anxious	3,44 (1,52)	61,63 (1,82)	62,09 (2,93)	17,07 (11,64)	15,20 (24,00)	81,05 (12,78)	3,55 (0,67)	3,48 (0,48)	-0,04 (0,03)	0,19 (0,09)	0 (0,02)	0,73 (0,09)
18	2,55 (0,69)	3,18 (0,6)	3,27 (0,9)	4,55 (1,29)	Sad/Disgusted	3,3 (1,95)	61,44 (2,75)	62,32 (3,51)	14,99 (6,61)	13,47 (15,09)	78,86 (9,74)	4,88 (0,6)	4,87 (0,64)	0,06 (0,04)	0,26 (0,2)	-0,02 (0,04)	0,63 (0,09)
19	3,5 (0,9)	2,5 (0,8)	3,92 (1,08)	4,58 (1,24)	Calm	3,87 (2,71)	60,62 (2,74)	60,71 (3,29)	18,84 (10,61)	28,89 (33,89)	86,27 (13,25)	3,38 (0,45)	3,3 (0,41)	-0,05 (0,04)	0,2 (0,12)	0 (0,02)	0,67 (0,09)
20	3,15 (0,55)	2,46 (0,97)	4,08 (1,04)	4,69 (1,18)	Calm	3,03 (1,15)	63,17 (3,73)	62,02 (6,27)	13,92 (10,11)	12,17 (14,69)	82,46 (6,72)	4,07 (0,71)	4,05 (0,54)	-0,03 (0,04)	0,22 (0,1)	0,02 (0,03)	0,64 (0,11)
21	4,08 (0,79)	3,08 (1,24)	3,92 (0,9)	4,83 (1,34)	Calm	4,62 (2,64)	59,85 (2,04)	60,45 (2,11)	12,29 (7,04)	10,36 (4,32)	83,76 (13,28)	3,24 (0,3)	3,26 (0,37)	0,04 (0,05)	0,11 (0,15)	0,02 (0,03)	0,73 (0,1)
22	2,92 (0,76)	2,31 (1,11)	3,69 (0,95)	5,38 (1,19)	Calm	3,53 (1,81)	59,97 (2,65)	62,12 (4,01)	24,34 (22,04)	40,76 (53,36)	79,31 (7,65)	4,11 (0,5)	4,02 (0,51)	0,01 (0,05)	0,22 (0,09)	0 (0,03)	0,72 (0,06)
23	3,46 (1,13)	2,77 (1,09)	3,08 (1,26)	4,23 (1,69)	Anxious	5 (3,21)	60,15 (3,25)	63,16 (3,46)	15,70 (10,01)	19,19 (32,05)	80,71 (13,79)	3,4 (0,31)	3,39 (0,28)	0,06 (0,05)	0,23 (0,13)	0 (0,04)	0,56 (0,11)
24	1,79 (0,43)	3,36 (1,15)	3 (0,96)	5,14 (1,17)	Disgusted	3,41 (1,73)	61,79 (3,3)	62,82 (3,46)	15,98 (10,00)	34,04 (59,84)	81,11 (12,42)	3,53 (0,53)	3,45 (0,39)	0,04 (0,05)	0,21 (0,12)	-0,01 (0,04)	0,67 (0,15)
25	2,5 (0,52)	3,25 (1,06)	3,58 (0,79)	4,92 (1,31)	Concentrated	3,19 (1,82)	61,17 (2,05)	59,36 (6,05)	16,11 (10,38)	14,55 (19,38)	81,64 (14,15)	4,09 (0,66)	4,06 (0,39)	0,02 (0,03)	0,45 (0,16)	-0,04 (0,04)	0,42 (0,11)
26	2,38 (0,65)	2,31 (0,75)	3,31 (1,03)	4 (1,58)	Anxious/Contemptuous	20,76 (63,66)	60,23 (1,62)	60,97 (4,74)	17,79 (9,08)	25,70 (26,57)	85,52 (14,52)	3,77 (0,36)	3,79 (0,55)	0,01 (0,04)	0,13 (0,16)	0 (0,02)	0,71 (0,1)
27	2,92 (1,04)	2,46 (0,97)	3,69 (1,11)	5,08 (1,19)	Sad	21,24 (63,53)	61,32 (3,4)	61,31 (4,33)	39,93 (67,60)	14,16 (21,33)	87,7 (13,43)	3,53 (0,5)	3,52 (0,28)	0,03 (0,03)	0,14 (0,13)	0,03 (0,03)	0,56 (0,09)
28	2,79 (0,58)	2,64 (0,74)	3,71 (0,73)	3,86 (1,17)	Scared	3,47 (1,86)	59,76 (4,46)	61,18 (6,23)	13,28 (9,03)	19,92 (20,25)	86,37 (15,11)	3,94 (0,38)	3,87 (0,29)	-0,01 (0,06)	0,29 (0,09)	0 (0,03)	0,58 (0,06)
29	2,37 (0,5)	2,87 (0,72)	3,44 (1,15)	4,06 (1,34)	Anxious	2,95 (1,38)	61,51 (3,78)	59,57 (5,78)	15,57 (11,07)	13,15 (19,32)	88,22 (12,78)	4,26 (0,75)	4,27 (0,6)	0,04 (0,04)	0,24 (0,1)	-0,01 (0,04)	0,61 (0,08)
30	2,31 (1,03)	2,77 (0,83)	3,31 (1,11)	3,62 (1,71)	Scared	3,25 (2,04)	61,96 (3,03)	61,17 (5,45)	13,19 (5,23)	29,26 (38,82)	85,02 (13,67)	4,76 (0,77)	4,68 (0,62)	-0,02 (0,04)	0,2 (0,13)	0,02 (0,03)	0,7 (0,12)
31	2,09 (0,83)	3,27 (1,01)	3,55 (1,04)	3,09 (1,81)	Anxious	3,34 (1,88)	61,48 (2,73)	60,51 (4,04)	14,36 (11,27)	22,95 (34,07)	92,73 (21,15)	3,99 (0,71)	4,09 (0,63)	-0,03 (0,05)	0,2 (0,13)	0 (0,03)	0,68 (0,08)
32	4,53 (0,52)	3,13 (1,06)	3,87 (0,83)	5,87 (0,64)	Calm	3,54 (1,94)	60,46 (2,8)	61,73 (3,93)	14,07 (7,69)	10,39 (14,41)	82,31 (11,13)	3,35 (0,45)	3,41 (0,36)	-0,02 (0,03)	0,27 (0,18)	-0,03 (0,04)	0,65 (0,1)
33	4,43 (0,85)	3,21 (0,89)	4,07 (0,92)	5,71 (0,99)	Joyful/Concentrated	3,32 (1,51)	60,66 (3,28)	62,1 (4,07)	17,10 (8,04)	26,21 (30,71)	83,25 (12,67)	3,17 (0,38)	3,2 (0,21)	-0,06 (0,03)	0,2 (0,15)	0,02 (0,04)	0,6 (0,12)
34	3,8 (0,86)	2,73 (1,03)	4,07 (1,03)	5,07 (1,33)	Calm	2,79 (1,24)	61,06 (4,11)	62,67 (4,77)	35,54 (57,18)	19,63 (25,89)	85,91 (12,02)	3,31 (0,39)	3,32 (0,23)	-0,06 (0,03)	0,3 (0,15)	0,03 (0,04)	0,59 (0,1)
35	4,08 (1,12)	3,62 (1,12)	3,92 (1,26)	5,23 (1,42)	Joyful	3,28 (3,01)	61,77 (4,39)	62,53 (4,67)	18,40 (8,99)	16,85 (22,91)	83,34 (14,66)	2,97 (0,41)	3,05 (0,26)	-0,02 (0,04)	0,14 (0,1)	0,02 (0,03)	0,73 (0,12)
36	3,93 (0,92)	2,64 (1,01)	4,07 (0,92)	4,93 (1,07)	Calm	3,33 (3,24)	61,48 (3,82)	61,07 (4,06)	16,34 (11,31)	27,92 (30,93)	86,34 (12,81)	3,29 (0,64)	3,32 (0,44)	-0,04 (0,05)	0,32 (0,12)	0,04 (0,03)	0,54 (0,11)
37	4,07 (1,14)	2,93 (1,07)	4 (1,11)	5,5 (1,09)	Calm	3,04 (2,59)	59,64 (4,14)	59,64 (4,37)	19,36 (14,57)	23,43 (27,03)	81,95 (15,71)	3,26 (0,48)	3,21 (0,4)	-0,01 (0,03)	0,38 (0,13)	0,01 (0,03)	0,58 (0,1)
38	3,53 (0,83)	2,33 (1,11)	4 (1,25)	4,87 (1,46)	Calm	3,24 (2,1)	61,08 (2,94)	61,79 (2,49)	19,01 (12,78)	15,59 (15,64)	85,07 (12,32)	3,26 (0,55)	3,19 (0,5)	-0,06 (0,04)	0,24 (0,1)	0,03 (0,03)	0,67 (0,08)
39	3,87 (0,83)	2,4 (1,35)	4,53 (0,83)	5,4 (1,68)	Concentrated	20,82 (63,63)	61,16 (3,98)	62,53 (5,43)	13,24 (9,93)	28,31 (40,72)	86,71 (15,98)	3,73 (0,52)	3,67 (0,52)	0 (0,03)	0,26 (0,12)	0 (0,02)	0,66 (0,12)
40	3,71 (0,73)	2,64 (1,01)	4,14 (0,77)	5,71 (0,91)	Calm	21,27 (63,51)	61,5 (3,51)	62,47 (2,76)	11,87 (9,43)	15,03 (19,92)	84,38 (15,55)	3,77 (0,4)	3,75 (0,51)	-0,05 (0,05)	0,26 (0,16)	0,02 (0,02)	0,7 (0,12)
41	3 (0,58)	2,38 (0,65)	4 (0,82)	5,08 (1,32)	Concentrated	4,12 (2,45)	61,6 (3,85)	60,72 (5,78)	13,68 (9,33)	9,42 (4,32)	83,71 (12,49)	3,42 (0,49)	3,36 (0,5)	-0,04 (0,04)	0,18 (0,12)	0,01 (0,02)	0,72 (0,1)
42	3,69 (0,75)	2 (0,82)	3,77 (0,93)	4,77 (1,74)	Calm	4,23 (2,35)	60,17 (4,56)	59,78 (3,72)	16,43 (8,67)	15,03 (14,32)	83,14 (16,44)	3,5 (0,61)	3,42 (0,59)	-0,01 (0,04)	0,19 (0,11)	0,01 (0,01)	0,65 (0,11)
43	3,46 (0,97)	2,23 (1,01)	3,77 (1,09)	5 (1,63)	Calm	3,98 (2,52)	60,68 (2,68)	61,21 (5,52)	14,71 (9,50)	18,73 (22,29)	82,32 (10,78)	3,91 (0,65)	3,78 (0,57)	0,04 (0,05)	0,19 (0,13)	-0,02 (0,04)	0,63 (0,07)
44	3,5 (0,76)	2,36 (1,08)	4 (0,88)	5,21 (1,42)	Calm	3,73 (2,22)	60,89 (2,77)	62,42 (4,86)	19,12 (17,38)	14,00 (18,06)	83,44 (10,63)	3,22 (0,43)	3,2 (0,29)	-0,01 (0,02)	0,46 (0,14)	0,01 (0,03)	0,45 (0,1)
45	4,4 (0,63)	3 (0,85)	3,93 (0,59)	5,73 (1,1)	Awed	3,65 (2,29)	61,03 (2,18)	62,66 (5,08)	12,38 (6,08)	13,27 (14,53)	84,36 (11,92)	3,28 (0,36)	3,27 (0,25)	-0,01 (0,05)	0,22 (0,18)	-0,01 (0,03)	0,79 (0,09)
46	4 (0,82)	2,77 (1,24)	3,92 (1,12)	4,92 (1,66)	Calm	3,6 (2,07)	59,77 (2,54)	60,65 (5,24)	27,19 (30,83)	10,67 (16,57)	78,4 (8,23)	3,01 (0,42)	3,05 (0,3)	0,04 (0,05)	0,12 (0,16)	0,02 (0,04)	0,73 (0,1)
